# Supplementary material for: Ni Nanoparticles Embedded Ti3C2Tx-MXene Nanoarchitectures for Electrochemical Sensing of Methylmalonic Acid
Source: Biosensors (Basel). 2022 Apr 10;12(4):231. doi: 10.3390/bios12040231 (PMC9030921; doi:10.3390/bios12040231)
Supplement: Supplementary file 1 [file biosensors-12-00231-s001.zip]

Archive with 1 entries (1 files):
- biosensors-1651633-supplementary.pdf
